# Supplementary material for: How many landmarks are enough to characterize shape and size variation?
Source: PLoS One. 2018 Jun 4;13(6):e0198341. doi: 10.1371/journal.pone.0198341 (PMC5986137; doi:10.1371/journal.pone.0198341)
Supplement: S1 Data and Code — Note that the code will not be updated after publication. The most recent version is available via GitHub: www.github.com/akiopteryx/lambda. (ZIP) [file pone.0198341.s002.zip]

Archive with 37 entries (28 files):
- lambda/
- lambda/man/
- lambda/man/sim.coord.Rd
- __MACOSX/
- __MACOSX/lambda/
- __MACOSX/lambda/man/
- __MACOSX/lambda/man/._sim.coord.Rd
- lambda/man/crocskull.Rd
- __MACOSX/lambda/man/._crocskull.Rd
- lambda/man/papioskull.Rd
- __MACOSX/lambda/man/._papioskull.Rd
- lambda/man/lasec.Rd
- __MACOSX/lambda/man/._lasec.Rd
- lambda/man/lambda.Rd
- __MACOSX/lambda/man/._lambda.Rd
- __MACOSX/lambda/._man
- lambda/R/
- lambda/R/LaMBDA-package.r
- __MACOSX/lambda/R/
- __MACOSX/lambda/R/._LaMBDA-package.r
- lambda/R/sim.coord.R
- __MACOSX/lambda/R/._sim.coord.R
- lambda/R/lasec.R
- __MACOSX/lambda/R/._lasec.R
- __MACOSX/lambda/._R
- lambda/NAMESPACE
- __MACOSX/lambda/._NAMESPACE
- lambda/DESCRIPTION
- __MACOSX/lambda/._DESCRIPTION
- lambda/README.txt
- __MACOSX/lambda/._README.txt
- lambda/data/
- lambda/data/crocskull.rda
- __MACOSX/lambda/data/
- __MACOSX/lambda/data/._crocskull.rda
- __MACOSX/lambda/._data
- __MACOSX/._lambda
