# Supplementary material for: How many landmarks are enough to characterize shape and size variation?
Source: PLoS One. 2018 Jun 4;13(6):e0198341. doi: 10.1371/journal.pone.0198341 (PMC5986137; doi:10.1371/journal.pone.0198341)
Supplement: S1 Data and Code — Note that the code will not be updated after publication. The most recent version is available via GitHub: www.github.com/akiopteryx/lambda. (ZIP) [file pone.0198341.s002.zip › lambda/man/sim.coord.Rd]

\name{sim.coord}
\alias{sim.coord}
\title{
Simulate coordinate data.
}
\description{
Generates 2-D and 3-D data based on a simple variance-covariance matrix.
}
\usage{
sim.coord(n.obj, n.landmark, var=1, cov=0.5, dim)
}
\arguments{
  \item{n.obj}{
Number of specimens.
}
  \item{n.landmark}{
Number of landmarks.
}
  \item{var}{
  Single variance applied to each landmark (default=1.0).
}
  \item{cov}{
  Single covariance applied to each pair of landmarks (default=0.5).
}
  \item{dim}{
  Number of spatial dimensions (e.g., 2 for 2-D data, 3 for 3-D data)
}
}
\details{
The function simulates 2-D or 3-D coordinate data by sampling values based on a variance-covariance matrix. The user can specify the variance and covariance values that will be applied to all landmarks and pairwise landmarks, respectively.
}
\value{
The function returns a matrix of simulated coordinate values where rows and columns represent specimens and shape variables, respectively.
}
\references{
Watanabe, A. How many landmarks are enough to characterize shape and size variation? ### UPDATE WHEN PUBLISHED ##
}
\author{
Akinobu Watanabe
}

\examples{
sim.3d.data <- sim.coord(n.obj=10, n.landmark=20, var=1, cov=0.5, dim=3)
sim.3d.data
}

\keyword{data}
\keyword{simulation}
