# Supplementary material for: How many landmarks are enough to characterize shape and size variation?
Source: PLoS One. 2018 Jun 4;13(6):e0198341. doi: 10.1371/journal.pone.0198341 (PMC5986137; doi:10.1371/journal.pone.0198341)
Supplement: S1 Data and Code — Note that the code will not be updated after publication. The most recent version is available via GitHub: www.github.com/akiopteryx/lambda. (ZIP) [file pone.0198341.s002.zip › lambda/man/papioskull.Rd]

\docType{data}
\name{papioskull}
\alias{papioskull}
\title{3-D landmark data of baboon skulls}
\description{
Unaligned 3-D data of baboon skulls comprising 250 specimens and 231 landmarks.
}
\author{
Eric Delson
}
\references{
PRImate Morphomemetrics Online (PRIMO) database (http://primo.nycep.org).
}
\keyword{datasets}
