# Supplementary material for: How many landmarks are enough to characterize shape and size variation?
Source: PLoS One. 2018 Jun 4;13(6):e0198341. doi: 10.1371/journal.pone.0198341 (PMC5986137; doi:10.1371/journal.pone.0198341)
Supplement: S1 Data and Code — Note that the code will not be updated after publication. The most recent version is available via GitHub: www.github.com/akiopteryx/lambda. (ZIP) [file pone.0198341.s002.zip › lambda/man/lambda.Rd]

\docType{package}
\name{LaMBDA}
\alias{LaMBDA}
\alias{LaMBDA-package}
\title{LandMark-Based Data Assessment}
\description{
Assess the fidelity of landmark-based geometric morphometric data.
}
\author{
Akinobu Watanabe
}
\references{
Watanabe, A. How many landmarks are enough to characterize shape and size variation? ### UPDATE WHEN PUBLISHED ##
}
