# Supplementary material for: How many landmarks are enough to characterize shape and size variation?
Source: PLoS One. 2018 Jun 4;13(6):e0198341. doi: 10.1371/journal.pone.0198341 (PMC5986137; doi:10.1371/journal.pone.0198341)
Supplement: S1 Data and Code — Note that the code will not be updated after publication. The most recent version is available via GitHub: www.github.com/akiopteryx/lambda. (ZIP) [file pone.0198341.s002.zip › lambda/R/sim.coord.R]

sim.coord <- function(n.obj, n.landmark, var=1, cov=0.5, dim) {
  library(geomorph)
  library(MASS)
  vcm <- matrix(cov, nrow=n.landmark*dim, ncol=n.landmark*dim)
  diag(vcm) <- var
  sim.data <- mvrnorm(n.obj, mu=rep(0, n.landmark*dim), Sigma=vcm)
  sim.data <- arrayspecs(sim.data, n.landmark, dim)
  return(sim.data)
}
