# Supplementary material for: How many landmarks are enough to characterize shape and size variation?
Source: PLoS One. 2018 Jun 4;13(6):e0198341. doi: 10.1371/journal.pone.0198341 (PMC5986137; doi:10.1371/journal.pone.0198341)
Supplement: S1 Data and Code — Note that the code will not be updated after publication. The most recent version is available via GitHub: www.github.com/akiopteryx/lambda. (ZIP) [file pone.0198341.s002.zip › lambda/DESCRIPTION]

Package: LaMBDA
Type: Package
Title: LandMark-Based Data Assessment
Version: 0.1.0.9000
Date: 2017-04-12
Author: Akinobu Watanabe
Maintainer: Akinobu Watanabe <akinopteryx@gmail.com>
Description: Assess the fidelity of landmark-based geometric morphometric data.
Depends: geomorph, MASS, vegan, R(>= 3.1.0)
License: GPL (>=2)
Encoding: UTF-8
