# Supplementary material for: How many landmarks are enough to characterize shape and size variation?
Source: PLoS One. 2018 Jun 4;13(6):e0198341. doi: 10.1371/journal.pone.0198341 (PMC5986137; doi:10.1371/journal.pone.0198341)
Supplement: S1 Data and Code — Note that the code will not be updated after publication. The most recent version is available via GitHub: www.github.com/akiopteryx/lambda. (ZIP) [file pone.0198341.s002.zip › lambda/README.txt]

To install LaMBDA R-package:

Within R:

install.packages(“devtools”)
devtools::install_github(“akiopteryx/lambda”)
library(lambda)

For any questions, you can contact the author via email: awatanab@nyit.edu
